# Supplementary material for: FLT3-ITD in Children with Early T-cell Precursor (ETP) Acute Lymphoblastic Leukemia: Incidence and Potential Target for Monitoring Minimal Residual Disease (MRD)
Source: Cancers (Basel). 2022 May 17;14(10):2475. doi: 10.3390/cancers14102475 (PMC9139937; doi:10.3390/cancers14102475)
Supplement: Supplementary file 1 [file cancers-14-02475-s001.zip]

Archive with 1 entries (1 files):
- cancers-1644343-supplementary.pdf
